# Supplementary material for: Transcriptional responses of PBMC in psychosocially stressed animals indicate an alerting of the immune system in female but not in castrated male pigs
Source: BMC Genomics. 2014 Nov 8;15(1):967. doi: 10.1186/1471-2164-15-967 (PMC4233077; doi:10.1186/1471-2164-15-967)
Supplement: Supplementary file 1 — Additional file 1: Ingenuity pathways and metadata of involved genes (p values, q values, Fold changes) differing between HS-females and LS females. (XLS 32 KB) [file 12864_2013_6650_MOESM1_ESM.xls]

## Sheet: pathways
Canonical pathway	Expression	p-value		Involved genes with altered mRNA abundances
Dendritic cell maturation	HSF > LSF	0.00062		Gene symbol	CD1D	ICAM1	IL1B	IL1RN	JAK2	MYD88	TLR2	TLR4	TNFRSF1A	TNFRSF1B	TRD@	TYROBP
				p-value	0.00604	0.0354	0.0184	0.00462	0.00193	0.0415	0.00881	0.0232	0.0492	0.0324	0.0085	0.0197
				q-value	0.217	0.23	0.229	0.217	0.214	0.238	0.217	0.229	0.245	0.229	0.217	0.229
				Fold Change	1.738	1.555	2.349	3.07	1.688	1.854	1.817	3.707	1.429	1.785	1.805	1.915
IL-6 signaling	HSF > LSF	0.00769		Gene symbol	A2M	CD14	CSNK2A1	IL1B	IL1RN	JAK2	TNFRSF1A	TNFRSF1B
				p-value	0.0207	0.0122	0.00831	0.0184	0.00462	0.00193	0.0492	0.0324
				q-value	0.229	0.222	0.217	0.229	0.217	0.214	0.245	0.229
				Fold Change	2.995	3.888	1.383	2.349	3.07	1.688	1.429	1.785
IL-8 signaling	HSF > LSF	0.0467		Gene symbol	GNG10	ICAM1	MYL2	PTGS2	RHOQ	SRC	TEK	VASP
				p-value	0.031	0.0354	0.0369	0.017	0.0226	0.0093	0.00351	0.0398
				q-value	0.229	0.23	0.231	0.229	0.229	0.217	0.217	0.236
				Fold Change	1.702	1.555	1.489	2.615	2.134	1.507	2.121	1.259
Toll-like receptor signaling	HSF > LSF	0.0183		Gene symbol	CD14	LY96	MYD88	TLR2	TLR4
				p-value	0.0122	0.0237	0.0415	0.00881	0.0232
				q-value	0.222	0.229	0.238	0.217	0.229
				Fold Change	3.888	1.43	1.854	1.817	3.707
TREM 1 signaling	HSF > LSF	3.22e-05		Gene symbol	CASP1	ICAM1	IL1B	JAK2	MYD88	TLR2	TLR4	TREM1	TYROBP
				p-value	0.0328	0.0354	0.0184	0.00193	0.0415	0.00881	0.0232	0.00543	0.0197
				q-value	0.229	0.23	0.229	0.214	0.238	0.217	0.229	0.217	0.229
				Fold Change	1.7	1.555	2.349	1.688	1.854	1.817	3.707	2.798	1.92
